# Supplementary material for: Resolving Fine-Scale Heterogeneity of Co-seismic Slip and the Relation to Fault Structure
Source: Sci Rep. 2016 Jun 3;6:27201. doi: 10.1038/srep27201 (PMC4891690; doi:10.1038/srep27201)
Supplement: Supplementary Dataset 1 [file srep27201-s2.xls]

## Sheet: Sheet1
Latitude	Longitude	Displacement (m)	Displacemetn 1 sigma (m)
34.4043	-116.174	1.52473	0.078415
34.4034	-116.173	1.29636	0.090533
34.4025	-116.172	1.21429	0.084494
34.4016	-116.171	1.02483	0.119672
34.4006	-116.17	0.992651	0.143447
34.3998	-116.169	1.00187	0.146038
34.6949	-116.369	0.229001	0.067808
34.6936	-116.368	0.317294	0.068007
34.6924	-116.368	0.340818	0.065992
34.6912	-116.367	0.494544	0.06754
34.6899	-116.367	0.586773	0.066232
34.6887	-116.367	0.567393	0.065527
34.6875	-116.367	0.793354	0.06447
34.6863	-116.366	0.979982	0.066185
34.685	-116.366	1.15182	0.066179
34.6838	-116.366	1.22346	0.065374
34.6825	-116.365	1.25251	0.064596
34.6813	-116.364	1.26428	0.066141
34.6801	-116.364	1.35402	0.071634
34.6788	-116.364	1.36815	0.077978
34.6776	-116.363	1.42022	0.102042
34.6764	-116.363	1.51223	0.105074
34.6752	-116.363	1.63665	0.088843
34.6739	-116.363	2.03481	0.122122
34.6727	-116.363	1.92618	0.221253
34.6715	-116.362	2.28927	0.09155
34.6702	-116.361	2.23427	0.148155
34.669	-116.36	2.12933	0.155876
34.6677	-116.359	2.20238	0.286195
34.6665	-116.358	2.20424	0.351965
34.6653	-116.357	2.1134	0.128617
34.664	-116.356	2.72032	0.087362
34.6628	-116.356	2.84905	0.123115
34.6615	-116.355	3.08985	0.094687
34.6603	-116.354	3.04891	0.110888
34.6591	-116.353	2.72384	0.149652
34.6578	-116.352	2.74362	0.337126
34.6566	-116.352	3.35436	0.118046
34.6554	-116.351	2.94442	0.180535
34.6541	-116.35	3.12102	0.13635
34.6529	-116.35	3.2407	0.093028
34.6516	-116.349	3.4757	0.088844
34.6505	-116.348	3.46848	0.07656
34.6492	-116.347	3.35468	0.073788
34.648	-116.346	3.53173	0.077568
34.6467	-116.345	3.46022	0.068253
34.6455	-116.344	3.4217	0.076051
34.6443	-116.343	3.4356	0.113963
34.643	-116.342	3.26577	0.104753
34.6418	-116.341	3.65294	0.066784
34.6405	-116.34	3.84589	0.068447
34.6393	-116.338	3.84673	0.068945
34.6381	-116.337	4.18525	0.069611
34.6368	-116.336	4.36335	0.069817
34.6356	-116.335	4.32235	0.066091
34.6344	-116.334	4.40424	0.068611
34.6331	-116.333	4.84615	0.083366
34.6319	-116.332	4.65333	0.079037
34.631	-116.331	4.58431	0.063778
34.63	-116.33	4.74836	0.063237
34.6288	-116.33	4.85181	0.064311
34.6269	-116.328	4.63642	0.092597
34.6257	-116.327	4.79637	0.07259
34.6245	-116.326	4.24845	0.066898
34.6232	-116.326	4.4839	0.078931
34.622	-116.325	4.25477	0.076207
34.6207	-116.324	4.23603	0.078743
34.6195	-116.323	4.50057	0.063728
34.6183	-116.323	4.5907	0.070487
34.617	-116.322	4.74461	0.076051
34.6158	-116.321	4.40458	0.065711
34.6145	-116.32	4.62593	0.102023
34.6133	-116.319	4.19116	0.09158
34.6121	-116.317	3.71081	0.098646
34.6108	-116.316	3.5154	0.106297
34.6096	-116.315	3.78347	0.083305
34.6082	-116.313	4.02154	0.067472
34.607	-116.311	3.99535	0.064565
34.6057	-116.31	3.85694	0.070352
34.6045	-116.308	3.68212	0.06721
34.6033	-116.307	3.98641	0.063531
34.6021	-116.306	4.23934	0.075406
34.6008	-116.304	4.07431	0.066141
34.5996	-116.303	3.99193	0.068846
34.5984	-116.302	3.85869	0.07163
34.5972	-116.3	3.78003	0.068522
34.596	-116.299	3.89783	0.064811
34.5947	-116.298	3.96354	0.062802
34.5935	-116.296	3.89019	0.062867
34.5923	-116.295	3.96144	0.063789
34.5911	-116.294	3.88508	0.062942
34.5899	-116.292	3.79693	0.073203
34.5886	-116.291	4.00754	0.068407
34.5874	-116.29	3.82095	0.16325
34.5862	-116.289	3.48749	0.066007
34.585	-116.288	3.62122	0.069123
34.5838	-116.286	3.65854	0.115197
34.5825	-116.285	3.2566	0.070756
34.5813	-116.283	3.57301	0.07736
34.5801	-116.282	3.49733	0.101433
34.5789	-116.281	3.84848	0.26533
34.5777	-116.28	3.81881	0.074313
34.5764	-116.279	3.67659	0.072837
34.5752	-116.278	3.8263	0.077361
34.5737	-116.276	3.86161	0.078717
34.5724	-116.275	4.13042	0.079993
34.5712	-116.274	4.29224	0.104829
34.57	-116.273	4.5084	0.093576
34.5687	-116.273	4.10837	0.10348
34.5675	-116.272	4.22099	0.096108
34.5663	-116.271	4.73177	0.089028
34.565	-116.271	4.95312	0.084676
34.5638	-116.27	4.92089	0.096725
34.5625	-116.269	4.78606	0.274154
34.5613	-116.269	4.73276	0.145246
34.5601	-116.268	5.45642	0.077528
34.5588	-116.267	5.22198	0.078208
34.5576	-116.267	5.50711	0.079563
34.5564	-116.267	5.41749	0.071281
34.5551	-116.266	5.29974	0.092708
34.5539	-116.266	5.31497	0.071033
34.5526	-116.266	5.50402	0.106202
34.5515	-116.265	5.41467	0.068926
34.5502	-116.265	5.43382	0.066374
34.549	-116.265	5.30616	0.064073
34.3956	-116.162	0.166618	0.070954
34.3944	-116.161	0.502128	0.139194
34.3931	-116.16	0.544278	0.07779
34.3919	-116.16	0.508255	0.079301
34.3907	-116.159	0.500288	0.083145
34.3895	-116.158	0.596968	0.068784
34.3883	-116.158	0.518882	0.160251
34.3872	-116.156	0.443664	0.13095
34.3863	-116.155	0.435648	0.121193
34.3853	-116.154	0.317431	0.072257
34.3842	-116.152	0.482228	0.077458
34.383	-116.151	0.369926	0.091584
34.3818	-116.15	0.380542	0.076708
34.3806	-116.149	0.341208	0.111667
34.3794	-116.148	0.346512	0.107717
34.3782	-116.147	0.208314	0.087728
34.3769	-116.146	0.243668	0.092641
34.3757	-116.145	0.461554	0.099694
34.3745	-116.144	0.502633	0.125576
34.3734	-116.143	0.313474	0.070945
34.3716	-116.142	0.398818	0.102145
34.3699	-116.141	0.367717	0.074883
34.3672	-116.138	0.336496	0.123172
34.366	-116.137	0.27143	0.073643
34.3648	-116.136	0.301034	0.068159
34.3636	-116.135	0.290008	0.064581
34.3624	-116.134	0.348556	0.069936
34.3612	-116.133	0.284265	0.082961
34.3599	-116.132	0.396216	0.064933
34.3587	-116.131	0.445391	0.065609
34.3575	-116.13	0.468708	0.07383
34.3563	-116.13	0.368736	0.06994
34.3551	-116.13	0.325685	0.086484
34.3539	-116.13	0.400475	0.097189
34.3526	-116.129	0.392159	0.114849
34.3514	-116.129	0.649976	0.090095
34.3503	-116.129	0.639798	0.088237
34.349	-116.128	0.536371	0.168685
34.3478	-116.127	0.487927	0.131778
34.3466	-116.126	0.421764	0.136495
34.3454	-116.125	0.118115	0.087977
34.3974	-116.167	0.813142	0.194259
34.3962	-116.167	0.76159	0.082461
34.395	-116.166	0.647533	0.127678
34.3929	-116.166	0.336166	0.113583
34.6024	-116.273	0.284834	0.065364
34.6012	-116.273	0.354202	0.062383
34.6	-116.273	0.413943	0.063233
34.5988	-116.273	0.518362	0.063185
34.5981	-116.273	0.466124	0.069421
34.4841	-116.251	1.48867	0.55952
34.4827	-116.251	0.331163	0.081275
34.4817	-116.25	0.253895	0.118317
34.4804	-116.25	0.304072	0.081575
34.4791	-116.25	0.726448	0.069661
34.568	-116.265	0.374968	0.081262
34.5668	-116.265	0.371657	0.068699
34.5657	-116.265	0.644061	0.088019
34.5646	-116.266	0.507819	0.077369
34.5635	-116.266	0.535503	0.079117
34.5623	-116.267	0.900434	0.096066
34.4221	-116.192	0.574009	0.084793
34.4209	-116.192	0.708751	0.069403
34.4197	-116.192	0.505084	0.07295
34.4185	-116.191	0.51043	0.078995
34.4912	-116.253	1.13758	0.118027
34.4901	-116.252	1.07712	0.082576
34.4875	-116.253	1.08391	0.076083
34.4864	-116.252	1.27079	0.071201
34.4852	-116.251	1.22294	0.074687
34.6161	-116.313	0.195511	0.114228
34.615	-116.313	0.453773	0.066347
34.6137	-116.313	0.3462	0.135027
34.6128	-116.313	0.268242	0.10747
34.6117	-116.312	0.403444	0.064702
34.6106	-116.312	0.383128	0.064583
34.6095	-116.311	0.256993	0.075864
34.6184	-116.316	0.122999	0.0709
34.6173	-116.316	0.578434	0.072047
34.6163	-116.315	0.644883	0.084988
34.615	-116.315	0.480806	0.095246
34.6139	-116.315	0.456443	0.08241
34.6128	-116.314	0.569229	0.079535
34.6114	-116.313	0.330376	0.117171
34.6051	-116.264	0.09696	0.068648
34.604	-116.264	0.157194	0.065442
34.603	-116.264	0.151966	0.065772
34.6019	-116.264	0.139322	0.067543
34.6008	-116.264	0.203405	0.115515
34.5994	-116.263	0.128062	0.062633
34.5981	-116.263	0.152559	0.062287
34.5966	-116.264	0.185397	0.062381
34.5954	-116.264	0.209636	0.093032
34.5161	-116.259	0.659437	0.09747
34.5149	-116.259	0.804852	0.076753
34.5138	-116.258	0.958196	0.07808
34.5127	-116.259	0.909905	0.076598
34.5115	-116.259	0.621178	0.094285
34.5104	-116.26	0.676545	0.094171
34.5092	-116.261	0.476339	0.084696
34.5081	-116.261	0.761598	0.075157
34.507	-116.262	0.948417	0.086988
34.5058	-116.262	0.527026	0.084751
34.5047	-116.262	0.526244	0.074076
34.5036	-116.262	0.281733	0.082625
34.6253	-116.292	0.083556	0.065509
34.6241	-116.292	0.045891	0.070527
34.6229	-116.292	0.056093	0.063201
34.6217	-116.292	0.107299	0.063436
34.6206	-116.292	0.120139	0.063599
34.6194	-116.292	0.129521	0.065918
34.6183	-116.292	0.139527	0.072534
34.6171	-116.292	0.171558	0.062636
34.6159	-116.291	0.167095	0.06879
34.6148	-116.291	0.209279	0.064163
34.6131	-116.291	0.154109	0.062039
34.6117	-116.29	0.135206	0.063577
34.6251	-116.297	0.114795	0.06845
34.624	-116.297	0.29803	0.065224
34.6229	-116.297	0.17191	0.066652
34.6218	-116.296	0.182234	0.061778
34.6207	-116.296	0.233882	0.065205
34.6195	-116.296	0.213149	0.065346
34.6184	-116.295	0.217472	0.063296
34.6173	-116.295	0.171077	0.064082
34.6162	-116.295	0.229936	0.062516
34.615	-116.294	0.152783	0.064509
34.6144	-116.294	0.252235	0.067517
34.6128	-116.293	0.09355	0.068229
34.6121	-116.293	0.106559	0.067156
34.4364	-116.209	0.379967	0.130578
34.4353	-116.208	0.360213	0.07871
34.4341	-116.208	0.394144	0.084409
34.4329	-116.207	0.340526	0.154592
34.4317	-116.207	0.342706	0.116227
34.4304	-116.206	0.314236	0.119475
34.4292	-116.205	0.181386	0.076614
34.428	-116.204	0.282626	0.116911
34.4268	-116.204	0.328916	0.090748
34.4256	-116.203	0.283384	0.092344
34.4244	-116.202	0.426324	0.134517
34.4233	-116.202	0.350234	0.147229
34.4221	-116.201	0.293475	0.108889
34.4208	-116.201	0.435887	0.110464
34.4196	-116.2	0.305826	0.131699
34.4184	-116.199	0.491611	0.09043
34.4172	-116.198	0.295233	0.089802
34.4608	-116.239	1.88883	0.091249
34.4596	-116.239	1.83775	0.097465
34.4583	-116.238	2.1955	0.083346
34.4571	-116.237	2.21339	0.082638
34.4559	-116.237	2.27915	0.072056
34.4547	-116.236	2.27704	0.078471
34.4535	-116.235	2.22004	0.071236
34.4523	-116.235	2.16031	0.080019
34.4511	-116.234	1.92122	0.114238
34.4499	-116.234	1.9597	0.078386
34.4487	-116.233	1.9301	0.069233
34.4475	-116.232	2.14204	0.071028
34.4463	-116.231	2.1034	0.064936
34.4451	-116.231	2.15898	0.074505
34.4438	-116.23	2.20162	0.07255
34.4426	-116.229	2.52508	0.072728
34.4414	-116.228	2.28671	0.06732
34.4402	-116.227	1.98703	0.074385
34.439	-116.227	1.92338	0.073684
34.4378	-116.226	1.77304	0.072642
34.4366	-116.225	1.62915	0.110249
34.4354	-116.224	1.60141	0.084135
34.4342	-116.223	1.48312	0.095481
34.4331	-116.222	0.499585	0.074656
34.4322	-116.221	0.607584	0.068915
34.4313	-116.22	0.629878	0.067731
34.4307	-116.219	0.392496	0.067659
34.4298	-116.218	0.542789	0.075071
34.4291	-116.217	0.533067	0.074565
34.5956	-116.273	0.254537	0.068503
34.595	-116.272	0.145025	0.075238
34.5939	-116.271	0.356321	0.099914
34.6114	-116.318	0.48653	0.066441
34.6103	-116.318	0.512269	0.076011
34.6091	-116.318	0.572455	0.065717
34.6078	-116.318	0.393745	0.065552
34.6134	-116.278	0.433865	0.076135
34.6122	-116.277	0.245986	0.068601
34.6111	-116.276	0.269464	0.068195
34.6099	-116.275	0.265661	0.063669
34.6089	-116.274	0.233266	0.064847
34.6084	-116.273	0.19039	0.079049
34.6072	-116.272	0.435849	0.077572
34.606	-116.271	0.229633	0.084748
34.6047	-116.27	0.578631	0.073358
34.6035	-116.27	0.419909	0.090213
34.6023	-116.269	0.322609	0.073201
34.6011	-116.268	0.589326	0.067259
34.6	-116.268	0.583306	0.067182
34.5988	-116.269	0.684267	0.06357
34.5975	-116.269	0.475569	0.063531
34.5963	-116.269	0.954536	0.06581
34.5951	-116.269	0.817608	0.07532
34.594	-116.269	0.92282	0.075281
34.5928	-116.269	0.966969	0.067382
34.5915	-116.27	0.970366	0.066246
34.5903	-116.271	1.05812	0.070346
34.5892	-116.272	1.05947	0.089069
34.5879	-116.272	1.0845	0.064294
34.5868	-116.272	0.891675	0.134518
34.5855	-116.272	0.563452	0.128978
34.5843	-116.272	0.682706	0.086688
34.5831	-116.272	0.606803	0.113906
34.582	-116.273	0.637809	0.101887
34.5808	-116.273	0.489506	0.155611
34.5796	-116.273	0.374556	0.216108
34.5783	-116.273	0.401588	0.252545
34.5771	-116.273	0.210462	0.082976
34.576	-116.273	0.563808	0.154543
34.4764	-116.25	0.315144	0.103362
34.4752	-116.249	0.327372	0.066395
34.4743	-116.248	0.418233	0.069111
34.4733	-116.247	0.311638	0.077507
34.4722	-116.247	0.286919	0.078279
34.5478	-116.265	5.36469	0.094678
34.5465	-116.264	5.31362	0.074326
34.5452	-116.264	5.34781	0.076701
34.5439	-116.264	5.29868	0.078382
34.5427	-116.264	5.27423	0.084607
34.5414	-116.264	5.22079	0.136043
34.5401	-116.263	5.35931	0.106167
34.5388	-116.263	5.32495	0.089068
34.5376	-116.263	5.40372	0.088692
34.5363	-116.263	5.12434	0.083414
34.535	-116.262	4.97192	0.080905
34.5336	-116.262	4.82017	0.084394
34.5323	-116.262	5.03295	0.088661
34.5311	-116.261	4.6507	0.094573
34.5299	-116.261	4.33864	0.081878
34.5286	-116.261	4.55157	0.087856
34.5273	-116.261	4.6312	0.087559
34.526	-116.26	4.54092	0.366177
34.5248	-116.26	4.66395	0.085001
34.5235	-116.259	4.89056	0.094415
34.5223	-116.259	4.74892	0.144522
34.521	-116.259	4.91387	0.099819
34.5197	-116.258	4.23048	0.095701
34.5184	-116.258	4.24791	0.103248
34.5172	-116.257	4.05662	0.131392
34.5159	-116.257	3.07969	0.084548
34.5146	-116.256	2.54805	0.073151
34.5133	-116.256	2.25008	0.114673
34.512	-116.257	2.33382	0.083858
34.5108	-116.257	2.90514	0.091549
34.5095	-116.257	3.10988	0.089692
34.5082	-116.257	3.13563	0.094122
34.5069	-116.257	2.89574	0.069503
34.5056	-116.257	2.69729	0.151932
34.5044	-116.257	3.00685	0.113254
34.5031	-116.256	2.91363	0.144451
34.5018	-116.255	3.21247	0.146739
34.5005	-116.254	2.86145	0.090605
34.4993	-116.254	2.8475	0.087359
34.498	-116.254	2.86696	0.079448
34.4967	-116.254	3.02294	0.065628
34.4954	-116.253	3.04416	0.067166
34.4941	-116.253	2.96541	0.06483
34.4929	-116.253	3.09093	0.06772
34.4916	-116.252	3.15847	0.087476
34.4903	-116.251	1.99029	0.071864
34.489	-116.251	1.80153	0.072243
34.4878	-116.25	1.75591	0.072057
34.4865	-116.249	1.48583	0.080867
34.4852	-116.249	1.27877	0.119777
34.4839	-116.249	1.16234	0.256992
34.4826	-116.249	2.22089	0.104766
34.4814	-116.248	2.69025	0.076593
34.4801	-116.248	2.99069	0.083582
34.4789	-116.247	2.59727	0.080941
34.4776	-116.246	2.53608	0.066502
34.4763	-116.245	2.41332	0.071127
34.475	-116.245	2.74932	0.071287
34.4737	-116.244	2.68117	0.072022
34.4725	-116.244	3.24266	0.100097
34.4715	-116.243	3.0563	0.066338
34.47	-116.244	3.44059	0.066718
34.4691	-116.244	3.54257	0.070857
34.4679	-116.243	3.17186	0.065268
34.4666	-116.242	3.16258	0.067775
34.4653	-116.241	3.13122	0.066534
34.464	-116.24	3.17921	0.065845
34.4627	-116.239	3.04856	0.066028
34.4615	-116.238	1.11073	0.145835
34.4602	-116.236	0.852655	0.084914
34.4589	-116.235	0.634778	0.086996
34.4576	-116.233	0.862959	0.078431
34.4563	-116.232	0.725362	0.082021
34.455	-116.23	0.918509	0.076857
34.4537	-116.229	0.829655	0.088238
34.4525	-116.227	1.23326	0.076859
34.4512	-116.226	1.133	0.073336
34.4499	-116.224	1.26326	0.066744
34.4486	-116.223	1.13263	0.070874
34.4474	-116.222	1.29828	0.080666
34.4462	-116.22	1.45733	0.074168
34.445	-116.218	1.52474	0.071423
34.4438	-116.217	1.52398	0.073398
34.4427	-116.215	1.60821	0.07374
34.4415	-116.214	1.59279	0.076095
34.4403	-116.212	1.56801	0.077815
34.4392	-116.211	1.27116	0.077707
34.438	-116.209	1.37671	0.075502
34.4369	-116.208	0.475405	0.084418
34.4357	-116.206	0.747286	0.114402
34.4346	-116.205	0.824584	0.077212
34.4334	-116.203	1.10352	0.074018
34.4323	-116.202	1.18485	0.070617
34.4313	-116.201	1.32075	0.071617
34.4304	-116.2	1.32849	0.084921
34.4292	-116.199	1.26185	0.075911
34.4283	-116.197	1.28431	0.112428
34.4269	-116.196	1.50632	0.083141
34.4257	-116.195	1.49528	0.069983
34.4244	-116.193	1.38795	0.07242
34.4233	-116.192	1.46572	0.072849
34.4223	-116.19	0.703624	0.07253
34.4212	-116.189	0.724151	0.063668
34.42	-116.187	0.917657	0.06351
34.4187	-116.186	0.892582	0.065331
34.4175	-116.185	1.00107	0.068944
34.4162	-116.184	1.14974	0.064629
34.4149	-116.184	1.15614	0.065375
34.4136	-116.183	1.17898	0.07297
34.4123	-116.182	0.902636	0.078666
34.4111	-116.182	1.08385	0.076861
34.4097	-116.181	1.19705	0.069813
34.4085	-116.18	1.41581	0.067039
34.4074	-116.178	1.7108	0.070255
34.4064	-116.177	1.71934	0.096295
34.5381	-116.265	0.18069	0.070375
34.5368	-116.265	0.190783	0.090133
34.5355	-116.265	0.246748	0.072579
34.5343	-116.266	0.266595	0.064469
34.5328	-116.266	0.244504	0.076617
34.5315	-116.266	0.200842	0.07226
34.5303	-116.267	0.340736	0.091983
34.5289	-116.267	0.342499	0.07459
34.5273	-116.268	0.196539	0.087732
