# Supplementary material for: Resolving Fine-Scale Heterogeneity of Co-seismic Slip and the Relation to Fault Structure
Source: Sci Rep. 2016 Jun 3;6:27201. doi: 10.1038/srep27201 (PMC4891690; doi:10.1038/srep27201)
Supplement: Supplementary Dataset 2 [file srep27201-s3.xls]

## Sheet: Sheet1
Latitude	Longitude	Displacement (m)	Displacement error 1 sigma (m)
34.6155	-116.621	0.154377	0.0731683
34.6143	-116.62	0.336897	0.0708281
34.6132	-116.618	0.304466	0.0760678
34.6121	-116.617	0.361886	0.0832652
34.6108	-116.616	0.378312	0.0666152
34.6097	-116.615	0.37258	0.0860963
34.6085	-116.613	0.611293	0.0773215
34.6072	-116.612	0.635276	0.077283
34.6065	-116.611	0.662966	0.138803
34.6049	-116.61	1.05989	0.0722779
34.6037	-116.608	0.840036	0.0882975
34.6025	-116.607	0.787908	0.0748826
34.6015	-116.605	0.992465	0.0791859
34.6002	-116.604	0.72116	0.0800622
34.5992	-116.603	0.936588	0.0727869
34.5979	-116.601	1.03278	0.0664334
34.5967	-116.6	1.06872	0.0671353
34.5954	-116.598	0.823095	0.0739972
34.5942	-116.598	0.980006	0.0840121
34.5936	-116.597	0.953326	0.0641325
34.5917	-116.597	0.800895	0.0717289
34.5905	-116.596	1.15175	0.0722478
34.5893	-116.596	1.37017	0.0696504
34.5881	-116.595	1.11877	0.0648283
34.5869	-116.594	1.24063	0.0682477
34.5856	-116.593	1.24613	0.0716403
34.5844	-116.593	1.07782	0.0740464
34.5832	-116.592	1.14039	0.0709965
34.5819	-116.591	1.14377	0.0672429
34.5807	-116.59	0.867123	0.0712052
34.5795	-116.589	0.46305	0.0794128
34.5782	-116.589	0.424416	0.097314
34.6247	-116.658	1.68671	0.0628249
34.6236	-116.657	1.67082	0.0620552
34.6225	-116.656	1.74927	0.0634955
34.6214	-116.656	1.63466	0.0631644
34.6203	-116.654	1.88788	0.0657101
34.6193	-116.653	1.96987	0.0643191
34.6183	-116.652	0.521741	0.0704943
34.6172	-116.651	0.753394	0.084715
34.616	-116.651	0.787165	0.0669537
34.615	-116.65	0.921016	0.0657746
34.6138	-116.65	0.990764	0.0631832
34.6127	-116.648	1.21889	0.0884576
34.6116	-116.647	2.24565	0.0663776
34.6107	-116.646	2.31431	0.0640948
34.6097	-116.644	2.22492	0.0655154
34.6088	-116.643	2.23733	0.0782146
34.6079	-116.642	2.22436	0.06665
34.6069	-116.64	2.37719	0.0653514
34.6058	-116.639	2.9863	0.0690087
34.6047	-116.638	3.24086	0.0665078
34.6036	-116.637	3.20494	0.0646064
34.6024	-116.636	3.07546	0.0653883
34.6018	-116.635	2.84377	0.0657219
34.6008	-116.633	2.79698	0.0635211
34.5996	-116.632	2.92781	0.0640104
34.5984	-116.63	2.59766	0.0664072
34.5974	-116.629	2.51896	0.0667399
34.5965	-116.628	2.46008	0.0644387
34.5955	-116.626	2.50775	0.0644277
34.5943	-116.625	2.57712	0.0646313
34.5934	-116.624	2.51665	0.0662698
34.5927	-116.622	2.68705	0.0773278
34.5919	-116.621	2.75516	0.0692411
34.5909	-116.619	2.33316	0.0735671
34.5903	-116.618	2.02669	0.070103
34.5897	-116.616	1.98389	0.0689574
34.5891	-116.615	1.93942	0.0690675
34.5884	-116.614	2.12807	0.073485
34.5873	-116.612	2.40754	0.0818021
34.5861	-116.611	2.81357	0.0834339
34.5853	-116.609	3.04113	0.0657358
34.5848	-116.608	3.35468	0.0634181
34.5843	-116.607	3.39163	0.0624374
34.5838	-116.605	3.39746	0.062201
34.5833	-116.604	3.73196	0.0637527
34.5828	-116.602	3.9306	0.0626727
34.5824	-116.601	3.9765	0.0626223
34.582	-116.6	3.80741	0.0639944
34.5816	-116.598	3.93739	0.0645376
34.581	-116.597	3.54182	0.0642376
34.5803	-116.596	3.44844	0.0681464
34.5797	-116.594	3.45184	0.0736424
34.579	-116.593	3.27619	0.0687074
34.5784	-116.592	3.08801	0.0735885
34.5776	-116.59	3.11351	0.0727813
34.577	-116.589	4.04525	0.0725247
34.576	-116.588	3.94938	0.0680504
34.574	-116.585	3.84802	0.086163
34.5735	-116.584	3.84888	0.0943907
34.573	-116.583	3.67327	0.0736813
34.5728	-116.581	4.38702	0.0868314
34.5723	-116.58	4.35198	0.0713115
34.5713	-116.579	4.50993	0.0821428
34.5706	-116.578	4.40766	0.0864606
34.5699	-116.577	4.37326	0.0778904
34.5691	-116.576	4.06071	0.0880872
34.568	-116.574	3.78498	0.107329
34.5669	-116.573	4.47227	0.0762563
34.5658	-116.573	4.56101	0.0747166
34.5648	-116.572	4.53155	0.0739574
34.5637	-116.571	4.64463	0.0826892
34.5626	-116.571	4.48119	0.0686529
34.5616	-116.57	4.61594	0.0721099
34.5605	-116.569	4.62172	0.0730426
34.5594	-116.568	5.13489	0.065052
34.5584	-116.567	5.1527	0.0651086
34.5573	-116.566	5.12647	0.0678659
34.5562	-116.566	5.13675	0.0712532
34.5552	-116.565	5.2496	0.0626926
34.5541	-116.564	5.317	0.0649516
34.553	-116.564	5.30844	0.0652449
34.5519	-116.563	5.53747	0.0671425
34.5508	-116.563	5.44534	0.0633552
34.5498	-116.562	5.41161	0.0627322
34.5487	-116.562	5.40705	0.0658235
34.547	-116.561	5.4292	0.0689929
34.5458	-116.56	5.51326	0.0643068
34.5446	-116.559	5.30088	0.064676
34.5434	-116.558	5.27459	0.0633315
34.5421	-116.556	4.97039	0.0666783
34.541	-116.555	4.37035	0.0638018
34.5397	-116.554	4.24131	0.0712214
34.5383	-116.553	3.95674	0.0672827
34.5375	-116.551	3.70143	0.0784725
34.5371	-116.551	3.90175	0.0702009
34.5362	-116.549	3.90132	0.0931978
34.5354	-116.548	3.8608	0.0802917
34.5343	-116.547	3.81735	0.114604
34.5339	-116.547	3.84146	0.0785034
34.5336	-116.546	3.74793	0.0818687
34.5333	-116.545	3.80209	0.102176
34.5328	-116.544	3.89535	0.106472
34.5317	-116.543	4.24482	0.0848726
34.5307	-116.542	4.07624	0.0811573
34.53	-116.541	4.27909	0.0858828
34.5291	-116.54	4.45167	0.0695415
34.5278	-116.539	4.63811	0.200249
34.5267	-116.538	4.82122	0.0951974
34.5254	-116.537	4.72098	0.41504
34.5238	-116.536	4.79457	0.452507
34.5226	-116.535	4.80288	0.133872
34.5214	-116.534	4.73294	0.460954
34.5201	-116.533	4.88798	0.451441
34.5189	-116.532	4.84053	0.0689786
34.5176	-116.531	5.00485	0.0694245
34.5164	-116.53	2.922	0.0832396
34.5153	-116.529	2.83	0.087592
34.5142	-116.529	2.93475	0.0818069
34.5132	-116.528	2.47277	0.0803229
34.5121	-116.527	2.43176	0.069279
34.511	-116.526	2.43929	0.0651171
34.5099	-116.525	2.52258	0.0628764
34.5089	-116.524	2.70449	0.06304
34.5078	-116.523	2.69631	0.0720628
34.5068	-116.521	2.68852	0.078448
34.5059	-116.521	2.8173	0.0674569
34.5048	-116.519	2.87077	0.063181
34.5039	-116.518	2.89486	0.0630222
34.503	-116.516	2.78188	0.065151
34.6844	-116.717	0.458957	0.0976127
34.6836	-116.716	0.648183	0.0929341
34.6827	-116.715	0.637941	0.226443
34.6818	-116.713	0.526329	0.0717246
34.681	-116.712	0.50519	0.0758091
34.6802	-116.711	0.692469	0.0651795
34.6793	-116.71	0.604405	0.0792179
34.6784	-116.708	0.658244	0.0763786
34.6776	-116.707	0.746306	0.0680349
34.6767	-116.706	0.622386	0.0814347
34.6759	-116.705	0.639442	0.0726119
34.675	-116.703	0.532436	0.0899091
34.6741	-116.702	0.501677	0.0697833
34.6733	-116.701	0.620483	0.0798725
34.6724	-116.7	0.914584	0.0753307
34.6714	-116.698	0.996259	0.0662945
34.6706	-116.697	0.922029	0.0646909
34.6698	-116.696	1.06342	0.0709287
34.6691	-116.695	0.798886	0.0637981
34.6683	-116.693	0.787618	0.068315
34.6676	-116.692	1.05553	0.067893
34.6668	-116.691	1.02111	0.0641008
34.666	-116.69	0.986802	0.0670776
34.6652	-116.688	1.12497	0.0703529
34.6644	-116.687	1.24068	0.066034
34.6636	-116.686	1.05104	0.0680925
34.6627	-116.685	1.05787	0.0664419
34.6618	-116.684	1.24723	0.0704644
34.6608	-116.683	1.25981	0.0659027
34.6597	-116.682	1.24562	0.0878524
34.6587	-116.681	0.977654	0.0744824
34.6576	-116.68	0.878327	0.0872197
34.6566	-116.679	0.771136	0.0670401
34.6556	-116.678	0.480692	0.0707305
34.6545	-116.677	0.387256	0.0697216
34.6534	-116.676	1.2543	0.06201
34.6524	-116.675	1.1321	0.0626115
34.6514	-116.674	1.40962	0.0627098
34.6504	-116.673	1.4598	0.0647182
34.6493	-116.673	1.28744	0.0623504
34.6482	-116.673	1.28445	0.062491
34.6472	-116.673	1.22443	0.0643111
34.6462	-116.673	1.26764	0.0635547
34.6452	-116.672	0.924425	0.0625813
34.6441	-116.672	1.21667	0.0616799
34.643	-116.672	1.1225	0.061878
34.642	-116.672	1.21638	0.0619773
34.641	-116.672	1.58183	0.0635718
34.64	-116.671	1.62594	0.0631879
34.639	-116.671	1.98138	0.0639351
34.638	-116.67	2.18075	0.0665787
34.6369	-116.669	1.79544	0.0643122
34.6359	-116.669	1.67806	0.0635761
34.6349	-116.668	1.5272	0.0710008
34.6338	-116.667	1.53568	0.065521
34.6327	-116.666	1.4345	0.0712564
34.6319	-116.665	1.46986	0.0965811
34.6884	-116.723	0.12838	0.0673298
34.6876	-116.722	0.146823	0.0664652
34.6869	-116.721	0.282054	0.0669586
34.6862	-116.72	0.149944	0.0680594
34.6854	-116.719	0.571995	0.0703932
34.386	-116.454	-0.810738	0.133704
34.3861	-116.453	-1.17427	0.108048
34.3856	-116.451	-0.62488	0.0797828
34.5021	-116.515	2.80349	0.0631801
34.501	-116.513	0.518642	0.0759512
34.4999	-116.512	0.55027	0.0771445
34.4989	-116.51	0.700691	0.072426
34.498	-116.509	0.78478	0.077921
34.497	-116.507	0.635516	0.0908198
34.4958	-116.506	0.75111	0.072568
34.4945	-116.505	0.596574	0.0865391
34.4934	-116.504	0.555584	0.0715475
34.4921	-116.503	0.6122	0.0772238
34.4909	-116.501	0.58825	0.0684874
34.4897	-116.5	0.554685	0.0951492
34.4887	-116.498	0.572923	0.0850043
34.4877	-116.497	0.551033	0.152254
34.4868	-116.496	0.444613	0.0804534
34.486	-116.495	0.40639	0.0752153
34.4848	-116.494	0.689382	0.0773272
34.4836	-116.492	0.616612	0.0686719
34.4824	-116.491	0.664606	0.0779204
34.4812	-116.49	0.55214	0.0712462
34.4799	-116.489	0.881654	0.0717284
34.4787	-116.488	0.878054	0.0701459
34.4775	-116.487	0.733428	0.0700575
34.4763	-116.487	0.789463	0.075988
34.4751	-116.486	0.690623	0.0801868
34.4739	-116.485	0.685543	0.076409
34.4728	-116.485	0.702646	0.06771
34.4715	-116.485	0.759676	0.0823788
34.4702	-116.485	0.758381	0.0987271
34.4689	-116.484	0.811331	0.0736714
34.4676	-116.484	0.968374	0.0668
34.4663	-116.484	1.16812	0.0660892
34.4651	-116.483	1.07363	0.069127
34.4638	-116.483	1.23606	0.0663524
34.4625	-116.482	1.14509	0.0632674
34.4612	-116.481	0.954518	0.0725505
34.4599	-116.48	0.975443	0.0645012
34.4586	-116.48	0.974834	0.0629034
34.4573	-116.479	1.05928	0.0687245
34.4561	-116.478	1.25891	0.0693176
34.4548	-116.478	1.18539	0.0654162
34.4535	-116.477	1.08032	0.0668458
34.4522	-116.476	1.01758	0.0695612
34.4509	-116.475	1.08334	0.0674281
34.4496	-116.474	1.12919	0.0664785
34.4483	-116.474	1.12617	0.0761669
34.447	-116.473	1.1992	0.0891646
34.4458	-116.472	1.10107	0.0821769
34.4445	-116.471	1.11235	0.0740616
34.4432	-116.47	1.25693	0.0771615
34.4419	-116.469	1.31526	0.080096
34.4406	-116.468	1.30188	0.113863
34.4393	-116.467	1.2759	0.0789261
34.4377	-116.466	0.957486	0.0795216
34.4368	-116.465	0.921162	0.0868994
34.4355	-116.464	0.984844	0.0793225
34.4342	-116.464	0.906198	0.0797696
34.4329	-116.465	0.798365	0.0792231
34.4316	-116.465	0.759849	0.0791194
34.4304	-116.466	0.841167	0.0668031
34.4292	-116.466	0.916653	0.0680278
34.428	-116.467	1.00805	0.0649432
34.4268	-116.467	1.16897	0.0652555
34.4256	-116.467	1.16125	0.0643299
34.4243	-116.468	1.15806	0.0634447
34.4231	-116.468	0.962642	0.0697542
34.4219	-116.468	0.863154	0.062016
34.4207	-116.467	1.05653	0.0655484
34.4197	-116.466	1.21342	0.0796813
34.4185	-116.466	1.31165	0.0666269
34.4173	-116.466	1.28367	0.0654973
34.4161	-116.466	1.03514	0.0729731
34.4148	-116.466	0.987409	0.0672113
34.4137	-116.467	1.00036	0.0632134
34.4123	-116.467	1.06072	0.0643191
34.411	-116.467	0.959215	0.0744351
34.4097	-116.468	0.881449	0.0688237
34.4084	-116.468	0.619057	0.0851808
34.4063	-116.468	0.408755	0.0874013
34.405	-116.468	0.459388	0.0917052
34.4037	-116.467	0.256793	0.0901745
34.3719	-116.45	3.7363	0.0825517
34.3707	-116.449	3.7654	0.0671466
34.3695	-116.449	3.63528	0.0646577
34.3682	-116.449	3.68441	0.068202
34.367	-116.449	3.66338	0.0679647
34.3657	-116.449	3.5763	0.0693667
34.3646	-116.449	3.65052	0.0731694
34.3633	-116.449	3.62082	0.0749101
34.3621	-116.449	3.67424	0.0756134
34.3608	-116.449	3.66944	0.0729777
34.3596	-116.449	3.78175	0.067565
34.3584	-116.449	3.63547	0.0771785
34.3572	-116.449	1.95502	0.0931159
34.3561	-116.448	1.83332	0.100796
34.355	-116.448	1.99896	0.111014
34.3539	-116.447	2.0223	0.0720318
34.3527	-116.447	2.01757	0.0958744
34.3514	-116.446	1.83391	0.134202
34.3503	-116.445	1.99374	0.100334
34.3491	-116.444	1.85435	0.070057
34.3479	-116.443	1.57229	0.0681048
34.3467	-116.442	1.68933	0.0738651
34.3454	-116.441	1.73296	0.0747517
34.3442	-116.44	1.61524	0.0663209
34.3431	-116.439	1.60545	0.0766287
34.3422	-116.438	1.36049	0.072555
34.3406	-116.437	1.26778	0.0776137
34.3394	-116.436	1.66014	0.0773814
34.3382	-116.436	1.7018	0.0622301
34.337	-116.435	1.56622	0.0620178
34.3358	-116.435	1.48428	0.0649161
34.3346	-116.434	1.5321	0.06256
34.3334	-116.433	1.52079	0.0693717
34.3322	-116.433	1.51428	0.0689386
34.331	-116.432	1.48271	0.0655018
34.3298	-116.431	1.32054	0.0630164
34.3285	-116.431	1.16839	0.0701407
34.3274	-116.43	1.09024	0.061842
34.3262	-116.43	1.27567	0.0651234
34.325	-116.43	1.22258	0.0662975
34.3238	-116.429	1.1646	0.0668392
34.3221	-116.428	0.814373	0.0670968
34.3208	-116.427	0.491543	0.0726237
34.5108	-116.542	0.247438	0.063689
34.5097	-116.541	0.338371	0.0628543
34.5086	-116.541	0.44096	0.0708967
34.5076	-116.54	0.304794	0.0633729
34.5065	-116.539	0.354373	0.0631573
34.5054	-116.539	0.462202	0.0622354
34.5044	-116.539	0.469021	0.0616199
34.5033	-116.538	0.673376	0.0615106
34.5022	-116.537	0.832678	0.0653752
34.5011	-116.537	0.821046	0.0648385
34.5001	-116.536	1.07342	0.0664029
34.499	-116.535	1.19656	0.0694033
34.5421	-116.548	0.226589	0.10969
34.541	-116.548	0.307575	0.0700534
34.54	-116.548	0.370146	0.106236
34.5383	-116.549	0.895123	0.0789736
34.5373	-116.549	0.792589	0.0801178
34.5419	-116.552	0.125533	0.0716944
34.5408	-116.55	0.27818	0.0655726
34.5401	-116.549	0.125286	0.0789924
34.5392	-116.548	0.416263	0.0785977
34.5385	-116.547	0.32471	0.0701547
34.5479	-116.538	0.211176	0.0658527
34.5467	-116.538	0.144501	0.0688115
34.5455	-116.537	0.210784	0.0762581
34.5443	-116.537	0.180105	0.0674623
34.543	-116.536	0.149846	0.0718993
34.5418	-116.536	0.139631	0.0739048
34.5406	-116.536	0.087753	0.0642112
34.5395	-116.535	0.197651	0.0679347
34.5547	-116.561	0.180633	0.0708382
34.5542	-116.56	0.315761	0.0658144
34.5537	-116.558	0.347255	0.0697094
34.5531	-116.557	0.467001	0.0734902
34.5522	-116.556	0.491761	0.0646849
34.5511	-116.555	0.331	0.0659109
34.55	-116.555	0.382921	0.0707194
34.5488	-116.554	0.233401	0.0700152
34.5468	-116.541	-0.233408	0.0639189
34.5458	-116.541	-0.302998	0.0724781
34.5448	-116.541	-0.316359	0.0672641
34.5438	-116.542	-0.441498	0.0746184
34.5428	-116.543	-0.331707	NaN
34.5418	-116.544	-0.267625	0.083225
34.5407	-116.545	-0.265543	0.0940322
34.5398	-116.545	-0.536352	0.0688747
34.5388	-116.546	-0.536909	0.0635428
34.5419	-116.539	0.278551	0.0646816
34.5406	-116.539	0.296036	0.0717525
34.5394	-116.539	0.43981	0.074255
34.5383	-116.538	0.633192	0.069142
34.5373	-116.537	0.37544	0.0731048
34.5364	-116.537	0.280926	0.0717569
34.5546	-116.555	0.353092	0.0807224
34.5536	-116.554	0.475746	0.0972927
34.5526	-116.554	0.482249	0.093936
34.5516	-116.553	0.856317	0.102975
34.5506	-116.553	0.870657	0.0710677
34.5496	-116.552	0.907253	0.071707
34.5487	-116.551	0.831567	0.0764059
34.5479	-116.55	0.800443	0.0661153
34.5469	-116.55	0.985898	0.0641824
34.5459	-116.549	0.945984	0.0640324
34.5449	-116.549	1.04141	0.0669644
34.5438	-116.549	0.818884	0.0633068
34.5427	-116.555	0.134031	0.0644212
34.5421	-116.554	0.165838	0.0644431
34.5561	-116.55	0.139623	0.0712834
34.5556	-116.55	0.135135	0.0676776
34.5538	-116.546	0.088274	0.0645031
34.5528	-116.546	0.144221	0.0633315
34.5517	-116.545	0.091964	0.0731597
34.5507	-116.545	0.177725	0.0745999
34.5496	-116.544	0.136237	0.066042
34.5486	-116.544	0.266759	0.0631754
34.5476	-116.543	0.275276	0.0643497
34.5465	-116.543	0.289648	0.0641544
34.5455	-116.543	0.386941	0.0653558
34.5444	-116.543	0.403955	0.0660457
34.5433	-116.543	0.308987	0.0715922
34.5423	-116.543	0.079464	0.074245
34.5412	-116.543	0.360605	0.0694642
34.5402	-116.543	0.508418	0.0682082
34.5392	-116.543	0.460799	0.0674802
34.5381	-116.543	0.334929	0.0711579
34.5371	-116.543	0.308157	0.0756779
34.536	-116.543	0.211213	0.0787108
34.535	-116.543	0.282065	0.0775269
34.5339	-116.543	0.589516	0.105507
34.5329	-116.542	0.704971	0.0958097
34.5462	-116.546	-0.2821	0.0788949
34.5452	-116.547	-0.367655	0.0652823
34.5444	-116.547	-0.324124	0.0652025
34.5433	-116.548	-0.185145	0.068348
34.5531	-116.551	0.181211	0.0733554
34.5519	-116.55	0.126705	0.0709506
34.5508	-116.55	0.269098	0.0712079
34.5496	-116.55	0.106838	0.0799603
34.5554	-116.553	-0.085023	0.0674765
34.5541	-116.553	-0.110992	0.0646864
34.5531	-116.553	-0.30483	0.0653768
34.5838	-116.575	0.250649	NaN
34.5822	-116.574	0.294095	NaN
34.5811	-116.573	0.301351	0.0649593
34.58	-116.573	0.228533	0.064894
34.5789	-116.572	0.259209	0.0789586
34.5777	-116.572	0.133964	0.0667272
34.5802	-116.586	0.251849	0.0687596
34.5791	-116.585	0.12829	0.0717503
34.578	-116.584	0.194559	0.068101
34.5769	-116.584	0.168957	0.0772125
34.5758	-116.583	0.141597	0.068419
34.5752	-116.582	0.246064	0.0896903
34.5772	-116.576	0.375572	0.0653558
34.5761	-116.575	0.511705	0.0710934
34.5749	-116.575	0.596062	0.08627
34.5739	-116.575	1.04565	0.0701418
34.5727	-116.575	0.876379	0.0710179
34.5716	-116.575	1.10091	0.0698626
34.5706	-116.574	1.24754	0.0743541
34.5694	-116.574	0.416757	0.0888758
34.5683	-116.573	0.663286	0.0750925
34.5879	-116.587	0.342442	0.0680184
34.5875	-116.586	0.45693	0.0792199
34.587	-116.585	0.319415	0.0874682
34.5864	-116.583	0.220052	0.0675595
34.5859	-116.582	0.146763	0.0709565
34.5847	-116.581	0.396866	0.0998121
34.5835	-116.581	0.40354	0.0829753
34.5823	-116.581	0.316395	0.0737033
34.58	-116.579	0.437732	0.0735677
34.5789	-116.578	0.250927	0.0731843
34.5778	-116.578	0.286245	0.0668097
34.5767	-116.577	0.342964	0.0750937
34.5756	-116.576	0.550344	0.0699113
34.5787	-116.587	-0.535951	0.0955246
34.5773	-116.587	-0.442135	0.0724674
34.5632	-116.569	0.134973	0.0711353
34.562	-116.568	0.890966	0.085822
34.561	-116.568	0.546332	0.101498
34.3844	-116.451	0.244613	0.0688399
34.3831	-116.451	0.337258	0.0697058
34.3819	-116.45	0.459872	0.0731746
34.5102	-116.534	0.596396	0.090126
34.5091	-116.533	0.710362	0.0776994
34.5079	-116.532	0.840664	0.0815592
34.5073	-116.532	0.991169	0.137158
34.6315	-116.663	1.5319	0.0821025
34.6307	-116.662	1.71089	0.0800079
34.6299	-116.662	1.70031	0.0977144
34.6291	-116.661	1.76188	0.0689421
34.6281	-116.66	1.92538	0.0713396
34.6271	-116.659	1.96578	0.0651607
34.6258	-116.658	1.81257	0.0757157
34.5812	-116.599	-0.116747	0.064353
34.5808	-116.601	-0.249043	0.0682182
34.5805	-116.602	-0.264046	0.0691847
34.5806	-116.604	-0.420702	0.0709597
34.5807	-116.605	-0.244278	0.0658969
34.5808	-116.606	-0.130582	0.0642874
34.5348	-116.55	0.413345	0.0672483
34.5338	-116.55	0.495348	0.0722829
34.5328	-116.549	0.419436	0.072826
34.5319	-116.548	0.253218	0.103826
34.5312	-116.548	0.2616	0.068418
34.5299	-116.546	0.26402	0.074219
34.5167	-116.512	0.278811	0.0655464
34.515	-116.511	0.316817	0.0645343
34.5139	-116.51	0.300205	0.0645535
34.5127	-116.51	0.254838	0.06484
34.5114	-116.509	0.29871	0.0640436
34.5103	-116.509	0.241879	0.0635461
34.4241	-116.483	2.11377	NaN
34.4231	-116.483	2.39619	0.218513
34.422	-116.482	2.46623	0.15548
34.4208	-116.482	2.59417	NaN
34.5888	-116.621	0.152254	0.197477
34.5877	-116.62	0.322669	0.0738966
34.5866	-116.62	0.325063	0.066143
34.5855	-116.619	0.147571	0.0848033
34.5844	-116.618	0.145204	0.0695926
34.5063	-116.505	0.154007	0.0675067
34.5054	-116.505	0.175412	0.0657988
34.5043	-116.506	0.320692	0.0625487
34.5031	-116.505	0.378201	0.0632674
34.5019	-116.505	0.307945	0.0671519
34.5009	-116.504	0.205956	0.0635632
34.5	-116.504	0.266167	0.0642201
34.4989	-116.503	0.258846	0.0684104
34.4977	-116.502	0.180795	0.0674299
34.6602	-116.681	0.362113	0.093896
34.6592	-116.68	0.352521	0.0820104
34.6583	-116.679	0.189901	0.0954904
34.6573	-116.678	0.497946	0.0744185
34.6563	-116.677	0.474399	0.0684378
34.6553	-116.677	0.765992	0.0630827
34.6544	-116.676	0.9023	0.0847299
34.53	-116.544	0.912659	0.157021
34.5291	-116.543	0.728113	0.0929371
34.5281	-116.542	0.638867	0.104591
34.5271	-116.541	0.432101	0.07711
34.526	-116.54	0.743494	0.0713467
34.5249	-116.539	0.660918	0.0892889
34.5036	-116.525	0.280155	0.0639207
34.5026	-116.525	0.22006	0.06525
34.5016	-116.525	0.218593	0.073225
34.5004	-116.525	0.20696	0.0676143
34.4991	-116.525	0.275934	0.0670691
34.4979	-116.525	0.188707	0.0656454
34.4966	-116.524	0.138312	0.0630014
34.4955	-116.525	0.275421	0.0631895
34.4945	-116.525	0.188633	0.0631246
34.6166	-116.644	0.17856	0.0654102
34.6156	-116.644	0.168323	0.0635818
34.6146	-116.643	0.177942	0.0638148
34.6136	-116.642	0.338701	0.0640331
34.6127	-116.642	0.307949	0.0654849
34.6116	-116.642	0.186645	0.064559
34.6107	-116.641	0.247559	0.0671107
34.6096	-116.641	0.111561	0.068211
34.618	-116.654	1.17559	0.0636359
34.617	-116.653	1.0743	0.0679553
34.6159	-116.653	0.763532	0.0662919
34.6149	-116.653	0.52561	0.0640849
34.6139	-116.652	0.5605	0.0819784
34.613	-116.652	0.443729	0.0617087
34.6121	-116.65	0.675196	0.0645491
34.6114	-116.649	0.850141	0.0736221
34.4892	-116.531	0.280597	0.0732852
34.488	-116.531	0.440101	0.0631121
34.4869	-116.53	0.501848	0.0662147
34.4857	-116.529	0.531792	0.0690849
34.4847	-116.529	0.337936	0.0733755
34.4838	-116.527	0.44748	0.0687591
34.4827	-116.526	0.54191	0.0680184
34.4815	-116.526	0.811718	0.0640401
34.4804	-116.526	0.802383	0.0670151
34.4792	-116.526	1.0626	0.0684715
34.4781	-116.525	1.09439	0.0696667
34.4769	-116.524	1.11853	0.0692421
34.4757	-116.524	1.05844	0.0679873
34.4745	-116.523	1.03405	0.0706327
34.4734	-116.522	0.836462	0.0746701
34.4722	-116.521	0.771381	0.0724517
34.4711	-116.52	1.20278	0.074473
34.4699	-116.518	1.22369	0.0710709
34.4687	-116.518	0.968938	0.0722968
34.4675	-116.517	0.710051	0.0659998
34.4664	-116.517	0.71516	0.0662461
34.4652	-116.516	0.676784	0.0658775
34.4641	-116.515	0.527335	0.0725741
34.4629	-116.515	0.231695	0.0681659
34.4928	-116.511	0.746786	0.066266
34.4916	-116.511	0.701749	0.0725528
34.4904	-116.511	0.960919	0.084703
34.4892	-116.512	0.846276	0.0734175
34.4881	-116.513	0.872157	0.0657603
34.4868	-116.513	0.933587	0.0650154
34.4857	-116.513	0.854896	0.0638626
34.4845	-116.512	0.909144	0.0666352
34.4833	-116.512	0.910067	0.0647562
34.4821	-116.512	0.786172	0.0635438
34.4809	-116.512	0.632487	0.0644946
34.4798	-116.512	0.522601	0.0655992
34.4786	-116.512	0.229057	0.0665285
34.4774	-116.512	0.280811	0.0637186
34.4762	-116.512	0.198834	0.0663802
34.475	-116.512	0.18892	0.0673711
34.4739	-116.512	0.295855	0.0671897
34.4727	-116.511	0.613496	0.0684286
34.4715	-116.51	0.60678	0.068887
34.4703	-116.51	0.392836	0.0790451
34.4691	-116.509	0.487543	0.0680783
34.4679	-116.509	0.315983	0.0716255
34.4667	-116.508	0.242218	0.147413
34.4656	-116.508	0.323584	0.0854716
34.5006	-116.515	1.71842	0.0679441
34.4998	-116.514	1.53309	0.0718525
34.4985	-116.514	1.7209	0.0795518
34.4973	-116.514	1.53211	0.0665415
34.4962	-116.513	1.7202	0.0690003
34.4955	-116.512	1.65747	0.070103
34.4951	-116.511	1.27444	0.0794279
34.494	-116.509	0.54191	0.0909122
34.4928	-116.507	0.662964	0.0770503
34.4917	-116.506	0.415213	0.102614
34.4905	-116.505	0.337056	0.0741326
34.4893	-116.504	0.725834	0.072868
34.4881	-116.504	0.503893	0.0665126
34.4869	-116.503	0.512862	0.069657
34.4856	-116.503	0.340462	0.105144
34.4844	-116.502	0.450539	0.0729691
34.4832	-116.501	0.359376	0.076058
34.3423	-116.44	0.351356	0.0696712
34.3414	-116.439	0.210903	0.063984
34.3403	-116.439	0.247333	0.0640748
34.3916	-116.458	0.780146	0.0724826
34.3904	-116.457	0.68419	0.0720966
34.3893	-116.457	0.512193	0.0739288
34.3809	-116.49	0.447947	0.0646116
34.382	-116.489	0.202178	0.0663995
34.3832	-116.488	0.171861	0.0679849
34.3854	-116.485	0.227524	0.0640481
34.3863	-116.484	0.316106	0.0636914
34.3872	-116.482	0.465245	0.0643602
34.3881	-116.481	0.318284	0.066448
34.3889	-116.479	0.238546	0.0657158
34.3898	-116.478	0.187202	0.0680457
34.3903	-116.476	0.547433	0.0652973
34.3908	-116.475	0.41592	0.0670517
34.3911	-116.474	0.437279	0.0644504
34.3908	-116.472	0.537188	0.0632836
34.3906	-116.471	0.434361	0.0649965
34.3903	-116.469	0.221849	0.0669742
34.3899	-116.468	0.533669	0.0695617
34.3875	-116.464	3.48278	0.0769013
34.3865	-116.462	3.50493	0.0799537
34.3856	-116.461	3.54667	0.0885017
34.3847	-116.461	3.56843	0.106031
34.3838	-116.46	3.40107	0.103145
34.3829	-116.459	3.19471	0.114893
34.382	-116.458	2.98482	0.108816
34.3812	-116.457	2.99872	0.141391
34.3802	-116.457	3.03479	0.0875781
34.3794	-116.456	3.41052	0.199382
34.3784	-116.455	3.60987	0.227772
34.3775	-116.454	3.63938	0.124119
34.3765	-116.453	3.67389	0.0936078
34.3753	-116.452	3.52988	0.0870188
34.3743	-116.451	3.59882	0.13894
34.3732	-116.45	3.59482	0.0813279
34.5162	-116.532	1.76467	0.360241
34.5152	-116.531	1.81964	0.19728
34.5139	-116.53	2.48159	0.0850716
34.5127	-116.53	2.4786	0.0903598
34.5114	-116.53	2.02621	0.0933494
34.5104	-116.53	1.22999	0.0775693
34.5093	-116.531	1.31507	0.0681464
34.5083	-116.531	1.38829	0.118363
34.5072	-116.531	2.15533	0.0646633
34.506	-116.531	2.35949	0.0696103
34.5048	-116.532	1.94182	0.0641226
34.5037	-116.532	2.51245	0.0691181
34.5026	-116.532	2.26907	0.0651721
34.5014	-116.532	2.4701	0.0714334
34.5003	-116.533	1.95638	0.0721499
34.4993	-116.533	1.7095	0.0694184
34.4982	-116.534	2.48371	0.0624424
34.2879	-116.444	0.551382	0.0688286
34.2867	-116.443	1.28491	0.0958978
34.2856	-116.442	1.70026	0.0733134
34.2844	-116.442	1.40539	0.0833617
34.2833	-116.441	1.00071	0.248568
34.3034	-116.453	3.05729	0.0670865
34.3022	-116.452	3.28835	0.0686602
34.3009	-116.451	3.03625	0.0638821
34.2997	-116.45	3.07404	0.0630578
34.2985	-116.45	2.94873	0.0650795
34.2973	-116.449	2.76694	0.0617845
34.2961	-116.448	2.78795	0.0627791
34.2949	-116.448	2.89772	0.0632839
34.2937	-116.447	2.84656	0.0664548
34.2924	-116.447	2.61928	0.0650435
34.2912	-116.446	2.80043	0.0763119
34.29	-116.445	2.97156	0.103206
34.2888	-116.445	3.02893	0.0678584
34.2876	-116.444	2.22538	0.0651643
34.2863	-116.444	1.67103	0.134172
34.2852	-116.444	1.72586	0.073762
34.2839	-116.443	1.86777	0.0971173
34.2827	-116.443	3.36099	0.0889569
34.2815	-116.442	3.34127	0.0705837
34.2803	-116.442	3.3349	0.0714703
34.2791	-116.442	3.35692	0.0835438
34.2778	-116.442	3.27232	0.0696778
34.2766	-116.442	3.25255	0.0700405
34.2754	-116.441	3.174	0.0731855
34.2742	-116.441	2.9733	0.0665143
34.273	-116.441	3.12375	0.0633254
34.2718	-116.441	3.1853	0.0619613
34.2705	-116.44	3.15332	0.0626758
34.2693	-116.44	3.07919	0.0618609
34.268	-116.44	2.96474	0.0620918
34.2668	-116.44	2.88662	0.063677
34.2655	-116.44	2.87405	0.0670919
34.2641	-116.44	3.05856	0.0675977
34.2628	-116.44	3.06536	0.0635205
34.2617	-116.44	2.95761	0.0656616
34.2605	-116.44	2.78547	0.0619603
34.2592	-116.44	2.75244	0.0623425
34.258	-116.44	2.54426	0.0664376
34.2571	-116.44	2.5879	0.0676244
34.3402	-116.48	0.126421	0.0643436
34.339	-116.479	0.143856	0.0613333
34.3378	-116.478	0.172642	0.0630568
34.3365	-116.477	0.210343	0.0618927
34.3353	-116.476	0.502777	0.062573
34.3342	-116.475	0.674743	0.0623149
34.333	-116.474	0.841194	0.0620383
34.3317	-116.473	0.84833	0.0629335
34.3305	-116.472	0.762686	0.0615
34.3293	-116.471	0.64909	0.0619107
34.3281	-116.47	0.688812	0.0633155
34.3269	-116.469	0.874428	0.0687684
34.3257	-116.468	0.957895	0.0651424
34.3244	-116.467	0.997174	0.0639639
34.3232	-116.466	1.12767	0.0626329
34.322	-116.465	1.23949	0.0627744
34.3208	-116.464	1.36501	0.0626822
34.3196	-116.463	1.24507	0.0622743
34.3184	-116.462	1.30524	0.0616103
34.3172	-116.461	1.27593	0.0617667
34.316	-116.46	1.28891	0.0627635
34.3148	-116.459	1.42438	0.0690923
34.3136	-116.459	1.37483	0.0651237
34.3123	-116.458	1.04987	0.104428
34.3099	-116.457	2.67001	0.0637156
34.3087	-116.456	2.7752	0.0629136
34.3075	-116.455	2.50662	0.0764375
34.3063	-116.454	2.63123	0.0738628
34.3051	-116.454	3.23925	0.0655641
34.1822	-116.431	0.382419	0.0812584
34.1811	-116.431	0.393194	0.0860683
34.1799	-116.431	0.537438	0.0994552
34.1788	-116.431	0.863832	0.096075
34.1776	-116.431	1.26027	0.115947
34.1764	-116.431	0.985956	0.0648336
34.1754	-116.431	1.0077	0.0736291
34.1742	-116.431	0.984044	0.0942819
34.173	-116.431	0.971963	0.0775782
34.1714	-116.431	1.01094	0.0816154
34.17	-116.431	0.59886	0.0673339
34.1688	-116.431	0.48163	0.0740288
34.1676	-116.431	0.700865	0.0741561
34.1664	-116.431	0.669952	0.0733893
34.1651	-116.431	0.326986	0.0771577
34.1639	-116.431	0.486177	0.0713337
34.1628	-116.432	0.495061	0.0673848
34.1845	-116.432	1.03447	0.072255
34.1833	-116.432	1.26374	0.138641
34.1821	-116.432	0.426674	0.080959
34.1809	-116.432	0.711299	0.101805
34.1797	-116.432	0.511445	0.0868849
34.1786	-116.432	0.385606	0.0742656
34.1775	-116.432	0.198474	0.0793264
34.224	-116.44	0.881892	0.0968863
34.223	-116.44	1.27955	0.189975
34.2219	-116.44	1.10444	0.303571
34.2334	-116.439	0.515552	0.0714236
34.2322	-116.439	0.709635	0.150035
34.245	-116.438	0.317332	0.0664471
34.244	-116.439	0.317175	0.0675095
34.2442	-116.444	0.744252	0.102576
34.2431	-116.444	0.714704	0.0751142
34.242	-116.444	0.720929	0.0729134
34.2408	-116.444	0.756399	0.0914868
34.2398	-116.444	0.70549	0.114773
34.2386	-116.444	0.623843	0.0812031
34.2375	-116.444	0.519914	0.0768625
34.2363	-116.444	0.460615	0.0661098
34.2352	-116.444	0.316203	0.0631854
34.2339	-116.444	0.370954	0.0780353
34.2327	-116.444	0.204317	0.0705064
34.2314	-116.444	0.177488	0.066083
34.2523	-116.44	0.625024	0.0984985
34.2512	-116.441	0.776477	0.0917899
34.2501	-116.441	0.709232	0.0690928
34.249	-116.442	0.901148	0.0683518
34.2478	-116.442	1.02425	0.0758985
34.2468	-116.443	0.84713	0.0712532
34.2458	-116.444	0.397874	0.0699457
34.2451	-116.445	0.369617	0.0647825
34.2443	-116.446	0.259924	0.0655299
34.2557	-116.44	0.331882	0.0761607
34.2546	-116.441	0.299551	0.0628878
34.212	-116.439	0.298168	0.0661923
34.2108	-116.439	0.414855	0.0678865
34.256	-116.44	2.20655	0.0776664
34.2549	-116.44	2.19721	0.0652835
34.2535	-116.439	2.5552	0.0656348
34.2522	-116.439	1.96786	0.099928
34.2509	-116.439	1.81907	0.268516
34.2497	-116.438	1.9749	0.0665126
34.2484	-116.438	1.91837	0.162778
34.2472	-116.438	1.94565	0.0701983
34.2459	-116.437	1.77508	0.0702066
34.2446	-116.437	1.38908	0.0643173
34.2434	-116.438	1.77709	0.113404
34.2422	-116.438	1.79722	0.0672587
34.2409	-116.438	1.90875	0.0725314
34.2397	-116.438	1.92649	0.0630262
34.2384	-116.438	1.94099	0.0654031
34.2371	-116.438	2.00056	0.0680184
34.2359	-116.438	1.9375	0.0666239
34.2346	-116.438	1.86241	0.0834548
34.2334	-116.438	1.45253	0.0630759
34.2322	-116.438	2.05149	0.0796991
34.2309	-116.438	2.15706	0.0999376
34.2296	-116.438	2.22105	0.0640321
34.2284	-116.439	2.5774	0.0701744
34.2271	-116.439	2.54432	0.0693226
34.2259	-116.439	2.72891	0.0675775
34.2246	-116.439	2.28058	0.062554
34.2232	-116.439	1.1425	0.17072
34.2221	-116.439	1.0381	0.306073
34.2208	-116.439	2.48918	0.0633494
34.2196	-116.439	2.30403	0.0643725
34.2184	-116.44	2.3888	0.062837
34.2171	-116.44	2.37238	0.068384
34.2158	-116.44	2.45723	0.06811
34.2147	-116.439	2.29167	0.0637621
34.2133	-116.44	2.41166	0.063067
34.2121	-116.44	2.3863	0.0641304
34.2108	-116.44	1.95986	0.0706084
34.2096	-116.44	2.43017	0.0750787
34.2083	-116.44	2.48696	0.0652049
34.2071	-116.439	2.15296	0.0620107
34.2058	-116.439	2.0638	0.0633088
34.2046	-116.439	2.12848	0.0623728
34.2033	-116.438	2.09095	0.0641789
34.2021	-116.438	2.11766	0.0618207
34.2008	-116.438	2.07097	0.0625067
34.1995	-116.438	2.01436	0.0623944
34.1983	-116.437	2.09004	0.0619304
34.197	-116.437	1.9019	0.0620534
34.1958	-116.436	1.9643	0.0630142
34.1945	-116.436	2.11309	0.0625377
34.1932	-116.435	1.93993	0.0622947
34.1921	-116.435	2.08122	0.0620975
34.1907	-116.434	2.12838	0.0620654
34.1895	-116.434	2.26554	0.0634632
34.1882	-116.433	2.08008	0.0626126
34.1869	-116.432	1.88533	0.0621865
34.1857	-116.432	2.06989	0.0630124
34.1849	-116.431	0.898827	0.075923
34.1836	-116.429	0.542124	0.0810524
34.1825	-116.429	0.799212	0.078284
34.1813	-116.428	0.798746	0.0750925
34.1801	-116.427	0.578208	0.063488
34.1793	-116.426	0.722613	0.0625461
34.1782	-116.424	0.678118	0.0634164
34.1769	-116.424	0.732777	0.0661603
34.1757	-116.424	0.617209	0.0680764
34.1745	-116.424	0.66855	0.0669063
34.1732	-116.423	0.783016	0.0656251
34.1719	-116.423	0.948532	0.0661216
34.1707	-116.423	0.837994	0.0626143
34.1694	-116.422	0.865812	0.0655722
34.1682	-116.422	0.777936	0.0743901
34.1669	-116.421	0.600805	0.0662924
34.1656	-116.421	0.559805	0.0877393
34.1644	-116.42	0.858005	0.0633187
34.3574	-116.451	1.733	0.0883892
34.3562	-116.451	1.85119	0.0891402
34.355	-116.451	2.31719	0.0919088
34.3537	-116.451	2.43664	0.155041
34.3526	-116.451	2.23866	0.0697415
34.3514	-116.45	2.20177	0.0798019
34.3502	-116.45	2.25773	0.0791226
34.349	-116.451	2.27581	0.107948
34.3477	-116.451	2.15513	0.305524
34.3465	-116.451	2.1304	0.0654469
34.3454	-116.45	2.54732	0.0657976
34.3442	-116.451	2.73355	0.0635182
34.343	-116.451	2.75813	0.0630415
34.3416	-116.452	2.84858	0.064545
34.3403	-116.452	2.85579	0.0633225
34.3391	-116.452	2.79962	0.0674751
34.3377	-116.452	2.67914	0.0632411
34.3365	-116.452	2.51099	0.076255
34.3354	-116.453	2.407	0.0647946
34.3341	-116.453	2.36321	0.0629761
34.3329	-116.453	2.28108	0.0634016
34.3317	-116.453	2.21272	0.0627524
34.3305	-116.453	2.22092	0.0656632
34.3292	-116.454	2.18977	0.0640205
34.328	-116.454	2.23266	0.0651584
34.3268	-116.454	2.22355	0.0659366
34.3256	-116.455	2.03033	0.0656758
34.3244	-116.456	1.85194	0.0715268
34.3231	-116.456	1.88649	0.0675867
34.3219	-116.456	1.83605	0.0643324
34.3207	-116.456	1.69129	0.0633136
34.3195	-116.456	1.7654	0.0623722
34.3183	-116.456	1.50326	0.0624729
34.317	-116.456	1.30434	0.0675187
34.3158	-116.456	1.29467	0.0699869
34.3146	-116.456	1.2201	0.0676688
34.3134	-116.456	1.25939	0.076762
34.3122	-116.456	1.07516	0.0826768
34.3118	-116.458	0.331356	0.0696545
34.3108	-116.458	0.301493	0.0683408
34.3078	-116.456	0.341171	0.0831703
34.3067	-116.456	0.655273	0.0863613
34.3057	-116.455	0.551648	0.0877655
34.3347	-116.449	0.165155	0.0705006
34.3336	-116.449	0.350918	0.0665475
34.3324	-116.449	0.436306	0.0671376
34.3313	-116.449	0.386136	0.0667715
34.3302	-116.449	0.430826	0.067338
34.3291	-116.449	0.314704	0.0757829
34.3279	-116.45	0.344495	0.0636485
34.3268	-116.45	0.453053	0.0649658
34.3257	-116.45	0.406523	0.0649931
34.3246	-116.45	0.384032	0.0651975
34.3234	-116.45	0.257483	0.0660779
34.3234	-116.449	0.29551	0.0660566
34.3222	-116.449	0.460265	0.0626467
34.3209	-116.448	0.395346	0.0633068
34.3197	-116.448	0.444497	0.0655536
34.3186	-116.447	0.316116	0.0650849
34.3174	-116.447	0.334605	0.0646157
34.3161	-116.447	0.297451	0.0650729
34.3149	-116.448	0.32688	0.0636432
34.3137	-116.448	0.326814	0.0657178
34.3126	-116.448	0.318582	0.0677322
34.3113	-116.448	0.462714	0.0651156
34.3101	-116.447	0.418388	0.0652022
34.3089	-116.447	0.332273	0.0646633
34.3077	-116.447	0.322805	0.0667229
34.3065	-116.447	0.178838	0.0703916
34.3179	-116.429	0.518149	0.188538
34.3168	-116.429	0.713464	0.0976071
34.3156	-116.429	0.659374	0.0806823
34.3145	-116.43	0.675504	0.0680693
34.3133	-116.43	0.464683	0.0667899
34.3122	-116.431	0.51103	0.0750624
34.311	-116.432	0.495147	0.0722762
34.3099	-116.432	0.558263	0.0905903
34.3088	-116.433	0.38309	0.0662283
34.3076	-116.434	0.305067	0.0669839
34.3064	-116.434	0.2256	0.0641438
34.3053	-116.435	0.228331	0.0677703
34.3042	-116.436	0.131452	0.0665818
34.303	-116.436	0.126854	0.0790471
34.3018	-116.437	0.228142	0.0681868
34.3007	-116.437	0.117368	0.0646495
34.2996	-116.438	0.268457	0.0638756
34.2984	-116.438	0.148177	0.0655899
34.4966	-116.534	3.01919	0.0657791
34.4955	-116.533	2.83065	0.0626996
34.4943	-116.533	3.07899	0.0617965
34.4932	-116.532	3.12461	0.0616126
34.4921	-116.531	3.20759	0.0620345
34.4909	-116.53	3.03273	0.0670204
34.4898	-116.529	3.0602	0.0684825
34.4886	-116.528	3.14713	0.0675996
34.4874	-116.527	3.2317	0.0652088
34.4862	-116.527	2.89463	0.072459
34.4851	-116.526	2.71054	0.0747971
34.484	-116.526	2.73747	0.0737498
34.4828	-116.525	2.85634	0.078338
34.4817	-116.524	2.77869	0.0682701
34.4805	-116.522	2.90534	0.0755872
34.4794	-116.521	2.70349	0.0681521
34.4783	-116.52	3.00952	0.0778763
34.4771	-116.52	2.917	0.0658062
34.4759	-116.519	2.6755	0.0711772
34.4747	-116.518	2.40252	0.0694436
34.4736	-116.517	2.62244	0.0661127
34.4725	-116.516	2.46123	0.0749233
34.4717	-116.515	2.67184	0.0723588
34.4706	-116.514	2.81417	0.0734966
34.4694	-116.513	2.71114	0.0715481
34.4682	-116.512	2.87835	0.0677796
34.4671	-116.511	3.01179	0.0754209
34.4659	-116.511	3.11893	0.0672863
34.4648	-116.509	3.59981	0.0710993
34.4636	-116.508	3.70155	0.081671
34.462	-116.506	3.82344	0.0672614
34.4608	-116.505	3.94494	0.0720075
34.4596	-116.504	4.33105	0.0691385
34.4584	-116.503	4.19273	0.075128
34.4572	-116.502	4.24524	0.111781
34.456	-116.502	4.03649	0.124661
34.4548	-116.501	4.15866	0.102699
34.4536	-116.5	4.15696	0.164218
34.4523	-116.499	4.42045	0.0787458
34.4511	-116.499	4.40155	0.068024
34.4499	-116.498	4.3142	0.0669289
34.4487	-116.497	4.17125	0.240047
34.4475	-116.497	4.45663	0.11368
34.4463	-116.497	4.43697	0.167391
34.4451	-116.496	4.25486	0.127124
34.4439	-116.496	4.27331	0.0792689
34.4427	-116.496	4.39245	0.0669751
34.4414	-116.495	4.29282	0.067679
34.4402	-116.495	4.4841	0.0662856
34.439	-116.495	4.38639	0.063777
34.4375	-116.494	4.36907	0.0654294
34.4362	-116.493	4.353	0.0635755
34.4349	-116.493	4.15566	0.0666857
34.4336	-116.491	4.06168	0.0658478
34.4323	-116.491	4.04746	0.0823699
34.4311	-116.49	4.3872	0.0641675
34.4299	-116.489	4.46357	0.0649973
34.4288	-116.488	4.38155	0.0645856
34.4277	-116.487	4.39741	0.0729811
34.4266	-116.486	4.35563	0.0767994
34.4254	-116.485	4.06259	0.0693842
34.4243	-116.485	4.00551	0.0834673
34.4231	-116.485	1.52577	0.0685632
34.4213	-116.484	1.40726	0.120623
34.4201	-116.484	1.42123	0.403024
34.4189	-116.483	3.51211	0.064357
34.4178	-116.483	3.55833	0.0638523
34.4166	-116.482	3.47714	0.0632373
34.4155	-116.482	3.51879	0.0640247
34.4143	-116.481	3.53948	0.0647374
34.4131	-116.481	3.51004	0.0638318
34.4127	-116.481	3.53358	0.0629798
34.4115	-116.48	3.65026	0.0657468
34.4103	-116.48	3.5436	0.0834993
34.4088	-116.479	3.50413	0.0665246
34.4075	-116.479	3.51345	0.0758513
34.4058	-116.478	3.50579	0.106879
34.4046	-116.478	3.55242	0.138553
34.4034	-116.477	3.71764	0.0998521
34.4022	-116.477	3.63722	0.108547
34.401	-116.476	3.59575	0.225248
34.3999	-116.476	3.65131	0.110077
34.3987	-116.475	3.69265	0.137646
34.3975	-116.474	3.54863	0.168202
34.3963	-116.473	3.5415	0.0829939
34.3951	-116.472	3.56365	0.133174
34.3939	-116.471	3.59822	0.0758434
34.3926	-116.47	3.70344	0.0749239
34.3916	-116.469	3.96044	0.0723365
34.3904	-116.468	3.74036	0.0657247
34.3894	-116.466	3.86105	0.0913661
34.3883	-116.465	3.701	0.0833763
